# Supplementary material for: From Motion to Emotion: Accelerometer Data Predict Subjective Experience of Music
Source: PLoS One. 2016 Jul 14;11(7):e0154360. doi: 10.1371/journal.pone.0154360 (PMC4945052; doi:10.1371/journal.pone.0154360)
Supplement: S1 Fig — (ZIP) [file pone.0154360.s001.zip]

Archive with 3 entries (2 files):
- S1 Figs/
- S1 Figs/S1_EVAL_Plots.tex
- S1 Figs/polarityPlotLab2.eps
