# Supplementary material for: From Motion to Emotion: Accelerometer Data Predict Subjective Experience of Music
Source: PLoS One. 2016 Jul 14;11(7):e0154360. doi: 10.1371/journal.pone.0154360 (PMC4945052; doi:10.1371/journal.pone.0154360)
Supplement: S2 Fig — (ZIP) [file pone.0154360.s002.zip]

Archive with 10 entries (9 files):
- S2 Figs/
- S2 Figs/S2_App_Screenshots.tex
- S2 Figs/GEMS2.eps
- S2 Figs/motion_view.eps
- S2 Figs/GEMS_1.eps
- S2 Figs/background_song1.eps
- S2 Figs/list.eps
- S2 Figs/motion_view2.eps
- S2 Figs/background_song2.eps
- S2 Figs/background_song.eps
